# Supplementary material for: Cytomegalovirus Infection Leads to Development of High Frequencies of Cytotoxic Virus-Specific CD4+ T Cells Targeted to Vascular Endothelium
Source: PLoS Pathog. 2016 Sep 8;12(9):e1005832. doi: 10.1371/journal.ppat.1005832 (PMC5015996; doi:10.1371/journal.ppat.1005832)
Supplement: S1 Table — (XLSX) [file ppat.1005832.s006.xlsx]

## Sheet: CMV vs EM
	Gene ID	fold change	P.Value	adj.P.Val
up regulated genes	CCL4	13.5276	0.0015156	0.583964
	GZMB	8.99776	3.98438e-05	0.436357
	GZMH	7.74079	0.000223429	0.515785
	CCL3	6.54565	0.000135405	0.515785
	NKG7	6.44493	0.000654395	0.554989
	GNLY	5.81266	0.00728204	0.733706
	GPR56	4.57218	0.00123881	0.583964
	CCL3L3	3.72923	5.54129e-05	0.436357
	FGFBP2	3.26318	0.00440964	0.695993
	CCL5	2.93167	0.00826947	0.754187
	SPON2	2.81905	0.0117379	0.769005
	NR4A3	2.71698	0.0387397	0.860697
	METRNL	2.52158	0.0148787	0.801575
	TNF	2.42591	0.0160023	0.809232
	ARS2	2.41372	0.00818095	0.754187
	SLA	2.40987	0.00646351	0.733706
	FCGR3A	2.39879	0.0182704	0.821164
	FGR	2.34238	0.00332727	0.621131
	ADRB2	2.29618	0.00729458	0.737063
	CX3CR1	2.29526	0.00766792	0.745208
	C20orf24	2.27388	0.000640367	0.554989
	TUBA1	2.23238	0.0125798	0.790781
	HIST1H4E	2.20511	0.0199692	0.827059
	IFNG	2.19139	0.00802927	0.712726
	EGR1	2.17148	0.000685983	0.554989
	DUX4	2.14382	0.0569298	0.868633
	IL1B	2.13548	0.0215837	0.829503
	HIST1H3D	2.10757	0.0135507	0.801204
	SYNE1	2.05813	0.0124827	0.790781
	ASCL2	2.04857	0.0205336	0.827937
	GZMA	2.045	0.0177831	0.819257
	DUSP2	2.04241	0.00745098	0.738055
	SLAMF7	2.02025	0.00118693	0.583964
	EDG8	1.99403	0.00855565	0.754187
	PRF1	1.99032	0.00576457	0.710535
down regulated genes	ADAMTS6	17.5871	0.00771407	0.745817
	MDAC1	2.72061	0.00873822	0.758278
	PASK	2.5218	0.000393115	0.527166
	AMICA1	2.4416	0.000310793	0.515785
	LGALS3	2.34056	5.43435e-05	0.436357
	MAL	2.19958	0.0185287	0.821932
	RPLP0	2.19709	0.0111499	0.752738
	MX2	2.15936	0.0394155	0.860697
	CD27	2.12477	0.00570936	0.710535
	EEF1G	2.07881	0.0305151	0.847832
	C1orf96	2.06825	0.00109258	0.583964
	CLDND1	2.05988	0.000300031	0.515785
	TNFRSF4	2.05518	0.00847679	0.754187
	PLB1	2.04722	0.0222148	0.835418
	LTB	2.03639	0.0224959	0.835418
	S100A11	2.03595	0.00613607	0.72263
	HAPLN3	2.02629	0.0178908	0.820604
	PARP12	2.00643	0.0232553	0.835418
	EEF1A1	1.99127	0.019074	0.822874
	EBI2	1.96938	0.00402591	0.685387
