# Supplementary material for: Cytomegalovirus Infection Leads to Development of High Frequencies of Cytotoxic Virus-Specific CD4+ T Cells Targeted to Vascular Endothelium
Source: PLoS Pathog. 2016 Sep 8;12(9):e1005832. doi: 10.1371/journal.ppat.1005832 (PMC5015996; doi:10.1371/journal.ppat.1005832)
Supplement: S2 Table — (XLSX) [file ppat.1005832.s007.xlsx]

## Sheet: DYS vs EM
	Gene ID	fold change	P.Value	adj.P.Val
up regulated genes	GZMH	43.4219	5.67276e-13	3.24771e-09
	CCL4	30.1879	0.000819302	0.105184
	GZMB	29.4453	2.52334e-08	2.94278e-05
	NKG7	22.8123	3.4225e-07	0.000276328
	GPR56	22.3155	3.20841e-14	3.36755e-10
	FGFBP2	13.6983	5.14327e-14	4.62718e-10
	GNLY	13.6609	0.0011975	0.134668
	SPON2	11.578	8.94126e-12	3.06018e-08
	CCL3	9.93926	0.000155936	0.0311162
	METRNL	8.20232	1.20016e-08	1.60811e-05
	FCGR3A	8.08378	1.25082e-09	2.38702e-06
	HLA-DPB1	7.22489	1.53154e-08	1.96837e-05
	CX3CR1	6.24773	5.056e-10	1.13509e-06
	ASCL2	5.50534	7.2058e-09	1.03522e-05
	ADRB2	5.30852	3.59405e-08	3.09525e-05
	MXRA7	5.03934	2.24555e-07	0.000202022
	GZMA	4.95405	1.94318e-07	0.000179961
	TARP	4.85283	4.74734e-12	1.75864e-08
	B3GAT1	4.39932	2.61924e-09	4.58193e-06
	TUBA1	4.29614	0.000274953	0.0398363
	SLA	4.26183	0.000179324	0.0346415
	IFNG	4.21609	1.41114e-05	0.00383985
	EDG8	4.17883	2.43055e-09	3.57082e-06
	FGR	4.15665	9.75172e-06	0.00296472
	PRF1	3.95273	2.10376e-07	0.000192009
	NR4A3	3.804	0.0279548	0.58146
	HIST1H4C	3.7428	0.00351567	0.249387
	OSBPL5	3.72809	2.78139e-08	3.18474e-05
	CST7	3.71038	8.90399e-06	0.00341125
	TBX21	3.57579	1.30766e-09	2.42209e-06
	MAP2K3	3.49083	9.17019e-07	0.000589288
	BRD2	3.47269	2.04951e-06	0.00106605
	CCL5	3.31997	0.0184482	0.508717
	SERTAD1	3.27784	0.00135707	0.146059
	SERPINB9	3.24937	0.000254718	0.0446828
	ENC1	3.21915	2.0652e-06	0.00106605
	ITGAM	3.1486	1.20912e-05	0.00358188
	FASLG	3.11048	8.06258e-05	0.0135733
	CCL3L3	3.06112	0.00338112	0.243626
	HES6	3.00323	6.20137e-08	6.40226e-05
	AUTS2	3.00323	7.62553e-05	0.0156934
	TMEM2	2.99698	8.03282e-05	0.0183955
	ATP1B3	2.93607	0.000849266	0.108047
	TNFSF9	2.92085	6.94724e-05	0.0165098
	IL18RAP	2.90526	2.79437e-05	0.00799607
	NUAK1	2.89505	2.23771e-05	0.0066871
	CKS2	2.85254	0.00186277	0.175613
	HIST1H3D	2.84699	0.00551415	0.318003
	HCST	2.83345	0.00118198	0.134119
	OASL	2.81715	0.0381374	0.639781
	KIF19	2.78963	4.15657e-06	0.00183052
	SYNE1	2.7637	0.00444319	0.283213
	ZFHX1B	2.7497	5.26637e-06	0.00208273
	DUX4	2.73761	0.0441428	0.659691
	EFHD2	2.68168	8.17087e-05	0.0186438
	LYN	2.63746	2.69487e-05	0.00686647
	ABI3	2.62821	3.1582e-05	0.00865988
	CACNA2D2	2.62057	1.06596e-07	0.00010489
	EGR2	2.59873	0.0191547	0.516521
	PLEKHM1	2.5586	0.00910003	0.390766
	CEBPA	2.54297	2.99907e-05	0.00843166
	C20orf24	2.51686	0.00425731	0.0666856
	DUSP2	2.48869	0.0062179	0.333827
	HLA-DPA1	2.48392	1.36975e-06	0.000777129
	ERRFI1	2.47252	0.000300694	0.0514579
	PTGDS	2.46368	0.00166115	0.163713
	C6orf59	2.46086	0.00108403	0.125493
	SLAMF7	2.46016	0.000831331	0.107063
	ID2	2.43241	0.00381465	0.195995
	HIST1H4E	2.40595	0.0398563	0.645906
	CHST12	2.40114	0.00118681	0.134425
	APOBEC3G	2.39021	0.00106123	0.123558
	KLRG1	2.38836	7.31725e-07	0.000523649
	SLC2A8	2.38706	7.95196e-05	0.0182767
	OSBPL7	2.37854	2.98148e-05	0.00841982
	LDHA	2.37433	0.0225011	0.403476
	ARS2	2.36634	0.000868286	0.075301
	MIDN	2.36574	0.00230942	0.198415
	HOP	2.35476	0.00106128	0.123558
	RUNX3	2.34647	0.0159105	0.484516
	TYROBP	2.33235	0.0156477	0.480739
	FAM53B	2.32614	1.65181e-05	0.00533457
	SMAD7	2.32402	0.041389	0.65142
	GFOD1	2.31727	0.000131638	0.0272784
	PLXND1	2.30683	0.000415634	0.0660984
	CNTNAP4	2.27119	0.0127743	0.445197
	HN1	2.26207	0.000154911	0.0238651
	TESC	2.22273	0.000546327	0.0789117
	KIAA1754	2.21704	0.0363715	0.628231
	LGR6	2.20931	0.000244655	0.0434012
	HERPUD1	2.19268	0.000693549	0.0935266
	ITGAV	2.18906	0.000153452	0.0308748
	ARHGAP26	2.16455	3.1302e-06	0.00141818
	PRSS23	2.15942	6.75539e-06	0.00274469
	PTPN12	2.15594	0.000554899	0.0797838
	BRP44	2.15018	0.028419	0.58373
	RAPGEF2	2.13001	0.00208466	0.189443
	MALAT1	2.12809	0.0431563	0.658544
	FLJ37464	2.1238	0.00966262	0.399811
	RPS26	2.12188	0.00637911	0.33805
	GLCCI1	2.08974	3.82278e-05	0.010031
	H3F3A	2.08894	0.0135959	0.456891
	CNNM4	2.08849	0.00153969	0.120791
	KLHDC4	2.08538	4.01565e-05	0.010322
	NAT13	2.08429	1.91441e-05	0.00599812
	SMG1	2.07907	0.012603	0.443062
	ZSWIM6	2.07721	0.0189171	0.513866
	ST3GAL5	2.06926	0.00723191	0.360885
	HLA-DRB1	2.06583	0.00410942	0.261532
	TMCC3	2.04605	2.84608e-06	0.00130564
	HRASLS3	2.04175	0.00213034	0.191172
	GPR150	2.03665	0.026532	0.572748
	DNAJB6	2.0358	0.00615091	0.332683
	ATAD3B	2.02936	0.00530818	0.312559
	IL21R	2.02456	0.0300643	0.59369
	BFSP1	2.02304	3.76844e-05	0.00997283
	PXN	2.02277	9.05426e-05	0.0200775
	SAMD3	2.01756	1.57745e-06	0.000879128
	SLC7A5	2.01525	0.0478704	0.675458
	C1orf21	2.0032	1.64065e-06	0.000903493
	RBM8A	1.99845	0.00156748	0.158561
	S100A4	1.99482	0.0337826	0.615775
	PPP2R2B	1.99153	0.00267936	0.212513
	PTPRC	1.98782	0.013933	0.462645
down regulated genes	ADAMTS6	19.5704	0.0256563	0.566146
	MAL	7.3159	6.05035e-14	4.76283e-10
	LTB	5.98341	1.23394e-11	4.31714e-08
	AMICA1	4.9276	4.05144e-10	1.01779e-06
	CD27	4.19104	2.08803e-06	0.00106907
	PASK	4.02042	7.7249e-06	0.00305964
	SUSD3	3.67103	7.39721e-09	1.03522e-05
	TIAM1	3.63796	1.32494e-06	0.000758541
	TCF7	3.51923	1.54955e-06	0.000705833
	PIM2	3.41733	0.00035433	0.0582618
	DGKA	3.31478	0.000558651	0.0801404
	HAPLN3	3.30864	0.000904559	0.113088
	CTSA	3.1368	1.99622e-05	0.00614952
	EEF1G	3.08156	0.00732331	0.362288
	IL4I1	3.03688	3.30906e-05	0.00894984
	MDAC1	2.87063	0.0264064	0.572056
	LGALS3	2.85575	5.06844e-05	0.0128706
	MX2	2.83149	0.0267194	0.57449
	IL23A	2.79022	7.37998e-05	0.0172115
	CLDND1	2.78045	2.53778e-05	0.00746358
	EBI2	2.76102	0.000429749	0.0678293
	NGFRAP1	2.74423	8.2184e-07	0.000550598
	TNFRSF4	2.63663	0.00443323	0.283096
	LDHB	2.63117	1.55109e-05	0.00508758
	SNF1LK	2.5905	0.000432629	0.0680394
	ND2	2.57622	0.0127397	0.444556
	MAP3K7IP2	2.57087	3.85296e-08	4.25692e-05
	C16orf30	2.55579	0.00306007	0.229692
	DHRS3	2.53978	3.5243e-07	0.000280945
	TRADD	2.52188	0.000616913	0.0861435
	HBB	2.51909	0.00337503	0.206997
	PKM2	2.51454	0.0158406	0.483558
	CCR7	2.47687	0.0159911	0.485796
	SOCS3	2.45518	0.0017671	0.169868
	C1orf96	2.45261	0.00120424	0.134943
	ZDHHC11	2.43843	0.000660523	0.0903627
	ICAM2	2.41819	7.34135e-06	0.00294477
	RPL4	2.41497	0.00170598	0.166309
	HIVEP2	2.39102	7.81215e-06	0.00307486
	IRS2	2.36188	0.00273949	0.215706
	TCEAL4	2.33718	0.000101686	0.0219307
	UCP2	2.33491	0.00126052	0.139231
	CFP	2.33198	2.73922e-05	0.00787694
	FXYD5	2.32011	0.00416986	0.2744
	RPS8	2.31603	0.0527271	0.690237
	FOXP3	2.3114	0.0157075	0.481596
	NELL2	2.30444	6.41766e-05	0.0101351
	IFI44	2.30343	0.0469338	0.672476
	CCNI	2.30292	8.71449e-06	0.00338768
	PPP1R15A	2.30213	0.00250329	0.205538
	RPLP0	2.29518	0.0209745	0.481555
	DPP4	2.26876	6.42897e-08	6.53017e-05
	ATHL1	2.26104	0.00321608	0.235781
	AQP3	2.25401	3.63726e-06	0.00158971
	NPDC1	2.25173	5.44132e-05	0.0136523
	SLC40A1	2.2513	0.0010547	0.0767905
	ZNF101	2.2393	0.000151683	0.0306166
	ALOX5	2.22132	0.000143431	0.0261871
	CRIP2	2.21654	0.000434551	0.0680753
	ZNF447	2.21497	1.05457e-05	0.00381682
	SGSH	2.21067	1.04446e-05	0.00380209
	CXCR6	2.21021	0.0131016	0.333794
	ADAM19	2.20316	1.0704e-05	0.00385197
	STAT1	2.19981	0.0293025	0.563755
	AIP	2.1957	0.00156043	0.158561
	IKZF2	2.1941	0.000634204	0.0879728
	FAM102A	2.18738	0.000363887	0.056801
	ZNF524	2.18623	0.00142509	0.149329
	NECAP2	2.17907	2.13343e-05	0.00645938
	DDIT4	2.17525	0.0222368	0.533083
	IL16	2.16949	1.41967e-05	0.00478103
	LCK	2.1687	0.0140884	0.418484
	BATF	2.16359	0.0102535	0.405309
	UXS1	2.15856	7.51287e-07	0.000531607
	TPT1	2.14835	0.0183946	0.508652
	HEXDC	2.13251	0.000107457	0.0230176
	PAG1	2.1288	0.00722558	0.360855
	PELI1	2.12499	0.00209822	0.189853
	CITED4	2.10786	0.00584408	0.326644
	CTSH	2.09555	8.90866e-07	0.000578383
	DDB2	2.09496	1.06353e-06	0.000663136
	KRT1	2.09307	0.00503077	0.304048
	RNASET2	2.08716	0.000146782	0.0299151
	MMP9	2.06967	0.00144906	0.151086
	LOC654346	2.05304	0.00296352	0.225399
	POLD4	2.04666	0.000529469	0.077364
	CAPG	2.04601	3.31128e-05	0.00894984
	PRKCA	2.04408	0.00146415	0.151995
	ANTXR2	2.03999	0.00165798	0.163656
	RALGDS	2.03797	0.0144166	0.467032
	BAX	2.03292	0.00441388	0.283038
	SELL	2.02714	0.000142029	0.0290403
	TNFRSF25	2.0246	0.0173523	0.50072
	RASSF2	2.02403	0.000296947	0.0512343
	GRK6	2.01098	0.000409116	0.0653921
	THBS3	2.00982	2.0203e-05	0.00617509
	LTK	2.00358	0.000505006	0.0741335
	FOXP1	1.99725	0.0223145	0.544204
	SIRPG	1.99096	0.000497954	0.0737863
