# Supplementary material for: Cytomegalovirus Infection Leads to Development of High Frequencies of Cytotoxic Virus-Specific CD4+ T Cells Targeted to Vascular Endothelium
Source: PLoS Pathog. 2016 Sep 8;12(9):e1005832. doi: 10.1371/journal.ppat.1005832 (PMC5015996; doi:10.1371/journal.ppat.1005832)
Supplement: S3 Table — (XLSX) [file ppat.1005832.s008.xlsx]

## Sheet: LLQ vs EM
	Gene ID	fold change	P.Value	adj.P.Val
up regulated genes	PLD2	11.2396	0.0084301	0.423155
	TTLL6	8.51405	0.00719181	0.405665
	CCL4	7.91678	0.0168268	0.467643
	CCL3	4.97861	0.00200128	0.346217
	CCL3L3	4.28363	6.90118e-05	0.241449
	GZMB	4.11137	0.00139507	0.338533
	DEFA3	3.82144	0.00298761	0.35176
	HDC	3.5628	0.0101963	0.422608
	PRKCD	3.44906	0.0143342	0.457626
	LGI2	3.33316	0.0147356	0.457956
	GNLY	3.29338	0.0773423	0.644125
	PRSS8	3.16235	0.0114123	0.435909
	B3GALT1	3.1269	0.028486	0.516622
	PFN3	3.03745	0.0204763	0.483973
	GDNF	2.9974	0.0209786	0.485687
	MLPH	2.9173	0.0276738	0.512433
	OLFM2	2.88818	0.0232725	0.497554
	FOXA1	2.82808	0.0248074	0.5011
	TNNI1	2.82706	0.0394511	0.555505
	VASP	2.81952	0.0390503	0.553881
	NUS1	2.78525	0.0289005	0.518086
	FTMT	2.78504	0.037875	0.549439
	RAPGEF1	2.77203	0.0333699	0.535824
	AACS	2.76416	0.00251445	0.35176
	NKG7	2.75356	0.0240779	0.500353
	GBGT1	2.73134	0.024375	0.500353
	CCL5	2.70871	0.0276729	0.512433
	TNF	2.56802	0.023081	0.496767
	VASH2	2.56683	0.0234781	0.498617
	TPSD1	2.52111	0.0471089	0.576848
	EMP2	2.50171	0.0239985	0.500353
	GZMH	2.45509	0.00279056	0.35176
	EFHA1	2.43529	0.00217947	0.349248
	GLMN	2.4036	0.0126662	0.444465
	HSBP1	2.39599	0.000536709	0.338533
	EGR1	2.37096	0.000750209	0.338533
	C1orf117	2.35068	0.00492271	0.385016
	IL1B	2.31035	0.0199368	0.472426
	ZFP64	2.30302	0.0417807	0.561507
	KLHL12	2.29371	0.00647303	0.405665
	LOC153546	2.28919	0.00351284	0.363317
	XIST	2.28086	0.0153818	0.461059
	ME3	2.28008	0.0247616	0.5011
	FLNC	2.23342	0.00761918	0.412576
	HBB	2.18744	0.0225143	0.495319
	AGMAT	2.18019	0.00135471	0.338533
	CNKSR3	2.17697	0.0202083	0.483158
	HIST2H2AC	2.17575	0.00651044	0.405665
	UBXD4	2.1753	0.00195233	0.346217
	RPS28	2.16535	0.05025	0.586182
	IGLV6-57	2.15666	0.00240425	0.351614
	TAS2R14	2.14993	0.0099196	0.432343
	FGR	2.12486	0.00302028	0.35176
	UBE4B	2.12398	0.00427363	0.37432
	ADIPOQ	2.11096	0.0369014	0.546665
	UHRF2	2.10237	0.00136258	0.338533
	LOC642006	2.09284	0.0349396	0.542726
	CLC	2.0915	0.00230036	0.350373
	TMEM65	2.08292	0.00432338	0.37524
	HIST1H4E	2.07758	0.0544982	0.599702
	OIT3	2.07303	0.00896936	0.42695
	ABCC6	2.02819	0.0263639	0.509734
	XIST	2.02673	0.0385424	0.551889
	LOC153222	2.02543	0.000114807	0.251761
	RBL2	2.02471	0.0167101	0.465919
	GRIK2	2.02163	0.00717618	0.405665
	KIAA0196	2.00926	0.000612787	0.338533
	CCNL1	2.00408	0.0328419	0.533743
	ANXA9	1.99985	0.0129833	0.447807
	KLK13	1.99864	0.0162177	0.464029
	C6orf167	1.99827	0.0207607	0.485451
	RUNX1	1.99771	0.00323264	0.358838
	HTR1D	1.98152	0.01917	0.480114
	XAGE3	1.98103	0.00992815	0.432343
	ATF7IP2	1.96736	0.000384331	0.338533
down regulated genes	ADAMTS6	15.9359	0.0206414	0.485404
	MDAC1	2.6197	0.0236364	0.500018
	S100A11	2.51862	0.00126019	0.338533
	SLC7A5	2.3024	0.0101932	0.432646
	LOC387867	2.24623	0.00621581	0.405665
	CAPNS1	2.14174	0.00648446	0.405665
	PLB1	2.14061	0.0300982	0.52584
	EEF1A1	2.13691	0.0215768	0.488715
	HSPA1A	2.118	0.0208425	0.481895
	SNAI3	2.08903	5.27926e-05	0.221757
	ILDR1	2.08127	0.00490134	0.384333
	P4HB	2.07011	0.00023158	0.317642
	DPF2	2.06511	9.55219e-05	0.244565
	LGALS3	2.0534	0.00104381	0.338533
	CXCR6	2.04472	0.000893041	0.338533
	PARP12	2.00296	0.0443976	0.569912
	LOC388524	1.98112	0.0198571	0.482236
	LOC204010	1.98093	0.00120653	0.338533
